# Supplementary material for: Ultrastructure of human brain tissue vitrified from autopsy revealed by cryo-ET with cryo-plasma FIB milling
Source: Nat Commun. 2024 Mar 26;15:2660. doi: 10.1038/s41467-024-47066-1 (PMC10965902; doi:10.1038/s41467-024-47066-1)
Supplement: Supplementary file 10 — Source Data [file 41467_2024_47066_MOESM10_ESM.xlsx]

## Sheet: SupplementaryFig6
Filament Crossover Distance (nm)
86.0469
91.3307
84.2596
71.0591
68.5134
89.0675
91.7272
105.258
102.909
76.6228
73.5503
110.897
138.74
97.937

## Sheet: SupplementaryFig8
Compact Myelin FWHM		Cytoplasmic Channel FWHM
Outer Lines (nm)	Inner Line (nm)	Outer Lines (nm)	Inner Lines (nm)
1.80151	1.54248	2.49403	2.38037
1.83929	1.50306	2.11347	2.23316
1.78133	1.42935	2.01933	2.14171
1.7056	1.39056	2.17958	1.77149
1.7967	1.48721	2.82866	2.14443
1.80322		2.85985	2.25725
1.77828		2.3217	2.50664
1.75925		2.05557	2.18436
1.65648		1.6916	1.65979
1.71076		2.01833	1.82719
